# Supplementary material for: ChIP-seq and ChIP-exo profiling of Pol II, H2A.Z, and H3K4me3 in human K562 cells
Source: Sci Data. 2018 Mar 6;5:180030. doi: 10.1038/sdata.2018.30 (PMC5839155; doi:10.1038/sdata.2018.30)
Supplement: Supplementary file 1 [file sdata201830-isa1.zip]

Archive with 4 entries (4 files):
- i_Investigation.txt
- s_study_Venters.txt
- a_assay_chip-seq.txt
- a_assay_chip-exo.txt
