# Supplementary material for: ChIP-seq and ChIP-exo profiling of Pol II, H2A.Z, and H3K4me3 in human K562 cells
Source: Sci Data. 2018 Mar 6;5:180030. doi: 10.1038/sdata.2018.30 (PMC5839155; doi:10.1038/sdata.2018.30)
Supplement: Supplementary file 1 [file sdata201830-isa1.zip › i_Investigation.txt]

# Investigation File generated for Scientific Data with Investigation File Authoring Tool version 0.1.0 on 26/01/2018 - This metadata file is CC0
ONTOLOGY SOURCE REFERENCE
Term Source Name	NCBITAXON	CLO	OBI	EFO	ERO
Term Source File	http://data.bioontology.org/ontologies/NCBITAXON	http://data.bioontology.org/ontologies/CLO	http://data.bioontology.org/ontologies/OBI	http://data.bioontology.org/ontologies/EFO	http://data.bioontology.org/ontologies/ERO
Term Source Version	2016AB	2.1.106	2014-08-18	2.89	2013-08-02
Term Source Description	National Center for Biotechnology Information (NCBI) Organismal Classification	Cell Line Ontology	Ontology for Biomedical Investigations	Experimental Factor Ontology	Eagle-I Research Resource Ontology
INVESTIGATION
Investigation Identifier
Investigation Title
Investigation Description
Investigation Submission Date
Investigation Public Release Date
INVESTIGATION PUBLICATIONS
Investigation PubMed ID
Investigation Publication DOI
Investigation Publication Author List
Investigation Publication Title
Investigation Publication Status
Investigation Publication Status Term Accession Number
Investigation Publication Status Term Source REF
INVESTIGATION CONTACTS
Investigation Person Last Name
Investigation Person Mid Initials
Investigation Person First Name
Investigation Person Address
Investigation Person Phone
Investigation Person Fax
Investigation Person Email
Investigation Person Affiliation
Investigation Person Roles
Investigation Person Roles Term Accession Number
Investigation Person Roles Term Source REF
STUDY
Study Identifier	10.1038/sdata.2018.30
Study Title	ChIP-seq and ChIP-exo profiling of Pol II, H2A.Z, and H3K4me3 in human K562 cells
Study Submission Date	09/10/2017
Study Public Release Date	06/03/2018
Study Description	http://www.nature.com/articles/sdata201830#abstract
Study File Name	s_study_Venters.txt
Comment[Subject Keywords]	///;///;//
Comment[Manuscript Licence]	CC BY-4.0
Comment[Experimental Metadata Licence]	CC0
Comment[Supplementary Information File Name]		Supplementary Information
Comment[Supplementary Information File Type]	x-zip-compressed	pdf
Comment[Supplementary Information File URL]	http://www.nature.com/articles/sdata201830#supplementary-information	http://www.nature.com/articles/sdata201830#supplementary-information
Comment[Data Repository]	NCBI Sequence Read Archive;Gene Expression Omnibus;figshare
Comment[Data Record Accession]	SRP116017;GSE108323;doi:10.6084/m9.figshare.c.3971301
Comment[Data Record URI]	https://www.ncbi.nlm.nih.gov/sra/?term=SRP116017;https://www.ncbi.nlm.nih.gov/geo/query/acc.cgi?acc=GSE108323;https://doi.org/10.6084/m9.figshare.c.3971301
STUDY DESIGN DESCRIPTORS
Study Design Type	parallel group design
Study Design Type Term Accession Number	OBI:0500006
Study Design Type Term Source REF	OBI
STUDY PUBLICATIONS
Study PubMed ID
Study Publication DOI
Study Publication Author List
Study Publication Title
Study Publication Status
Study Publication Status Term Accession Number
Study Publication Status Term Source REF
STUDY FACTORS
Study Factor Name	biological replicate
Study Factor Type	biological replicate
Study Factor Type Term Accession Number	http://www.ebi.ac.uk/efo/EFO_0002091
Study Factor Type Term Source REF	EFO
STUDY ASSAYS
Study Assay Measurement Type	transcription factor binding site  identification	transcription factor binding site  identification
Study Assay Measurement Type Term Accession Number	OBI:0000291	OBI:0000291
Study Assay Measurement Type Term Source REF	ERO	ERO
Study Assay Technology Type	ChIP-seq assay	chromatin immunoprecipitation with exonuclease sequencing assay
Study Assay Technology Type Term Accession Number	OBI:0000716	OBI:0001925
Study Assay Technology Type Term Source REF	ERO	OBI
Study Assay Technology Platform	""	""
Study Assay File Name	a_assay_chip-seq.txt	a_assay_chip-exo.txt
STUDY PROTOCOLS
Study Protocol Name	Tissue culture	ChIP-seq and ChIP-exo library preparation	Sequence read alignment and quality control	Biological validation	RPKM analysis
Study Protocol Type	tissue culture	DNA sequencing	data analysis	data transformation	data analysis
Study Protocol Type Term Accession Number	ERO:0001305	OBI:0000626	ERO:0001309	OBI:0200000	ERO:0001309
Study Protocol Type Term Source REF	ERO	OBI	ERO	EFO	ERO
Study Protocol Description					
Study Protocol URI	""	""	""	""	""
Study Protocol Version					
Study Protocol Parameters Name	""	instrument; manufacturer	""	""	""
Study Protocol Parameters Name Term Accession Number	""	""	""	""	""
Study Protocol Parameters Name Term Source REF	""	""	""	""	""
Study Protocol Components Name	""	""	""	""	""
Study Protocol Components Type	""	""	""	""	""
Study Protocol Components Type Term Accession Number	""	""	""	""	""
Study Protocol Components Type Term Source REF	""	""	""	""	""
STUDY CONTACTS
Study Person Last Name	Mchaourab	Perreault	Venters
Study Person First Name	Zenab F.	Andrea A.	Bryan J.
Study Person Mid Initials			
Study Person Email	""	""	bryan.venters@vanderbilt.edu
Study Person Phone			
Study Person Fax			
Study Person Address			
Study Person Affiliation	Department of Molecular Physiology and Biophysics, Vanderbilt Genetics Institute, Vanderbilt Ingram Cancer Center, Vanderbilt University, Nashville, TN 37232, USA	Chemical and Physical Biology Program at Vanderbilt University, Nashville, TN 37232, USA	Department of Molecular Physiology and Biophysics, Vanderbilt Genetics Institute, Vanderbilt Ingram Cancer Center, Vanderbilt University, Nashville, TN 37232, USA
Study Person Roles			
Study Person Roles Term Accession Number			
Study Person Roles Term Source REF			
Comment[Study Person ORCID]			0000-0002-4607-0587
Comment[Funder]			
Comment[FundRef ID]			
Comment[Funder Term Source REF]			
Comment[Grant Identifier]			
