# Supplementary material for: ChIP-seq and ChIP-exo profiling of Pol II, H2A.Z, and H3K4me3 in human K562 cells
Source: Sci Data. 2018 Mar 6;5:180030. doi: 10.1038/sdata.2018.30 (PMC5839155; doi:10.1038/sdata.2018.30)
Supplement: Supplementary file 1 [file sdata201830-isa1.zip › s_study_Venters.txt]

Source Name	Characteristics[cell line]	Term Source REF	Term Accession Number	Protocol REF	Sample Name	Factor Value[biological replicate]
American Type Culture Collection	immortal human cell line cell	CLO	CLO:0000511	Tissue culture	K562 cells	replicate 1; replicate 2
