# Supplementary material for: ChIP-seq and ChIP-exo profiling of Pol II, H2A.Z, and H3K4me3 in human K562 cells
Source: Sci Data. 2018 Mar 6;5:180030. doi: 10.1038/sdata.2018.30 (PMC5839155; doi:10.1038/sdata.2018.30)
Supplement: Supplementary file 1 [file sdata201830-isa1.zip › a_assay_chip-seq.txt]

Sample Name	Protocol REF	Parameter Value[instrument]	Parameter Value[manufacturer]	Assay Name	Raw Data File	Comment[Data Repository]	Comment[Data Record Accession]	Comment[Data Record URI]	Protocol REF	Derived Data File	Comment[Data Repository]	Comment[Data Record Accession]	Comment[Data Record URI]	Protocol REF	Derived Data File	Comment[Data Repository]	Comment[Data Record Accession]	Comment[Data Record URI]	Protocol REF	Derived Data File	Comment[Data Repository]	Comment[Data Record Accession]	Comment[Data Record URI]	Factor Value[biological replicate]
K562 cells	ChIP-seq and ChIP-exo library preparation	NextSeq 550	Illumina	1-ChIPseq_Pol2	SRX3480270	NCBI Sequence Read Archvie	SRP116017	https://www.ncbi.nlm.nih.gov/sra/?term=SRP116017	Sequence read alignment and quality control	SRX3480270	NCBI Sequence Read Archvie	SRP116017	https://www.ncbi.nlm.nih.gov/sra/?term=SRP116017	Biological validation	GSE108323_ChIP_seqMerge.bw	Gene Expression Omnibus	GSE108323	https://www.ncbi.nlm.nih.gov/geo/query/acc.cgi?acc=GSE108323	RPKM analysis	TableS1_rpkm.xlsx	figshare	doi:10.6084/m9.figshare.c.3971301	https://doi.org/10.6084/m9.figshare.c.3971301	replicate 1
K562 cells	ChIP-seq and ChIP-exo library preparation	NextSeq 550	Illumina	2-ChIPseq_Pol2	SRX3480274	NCBI Sequence Read Archvie	SRP116017	https://www.ncbi.nlm.nih.gov/sra/?term=SRP116017	Sequence read alignment and quality control	SRX3480274	NCBI Sequence Read Archvie	SRP116017	https://www.ncbi.nlm.nih.gov/sra/?term=SRP116017	Biological validation	GSE108323_ChIP_seqMerge.bw	Gene Expression Omnibus	GSE108323	https://www.ncbi.nlm.nih.gov/geo/query/acc.cgi?acc=GSE108323	RPKM analysis	TableS1_rpkm.xlsx	figshare	doi:10.6084/m9.figshare.c.3971301	https://doi.org/10.6084/m9.figshare.c.3971301	replicate 2
K562 cells	ChIP-seq and ChIP-exo library preparation	NextSeq 550	Illumina	1-ChIPseq_H2AZ	SRX3480271	NCBI Sequence Read Archvie	SRP116017	https://www.ncbi.nlm.nih.gov/sra/?term=SRP116017	Sequence read alignment and quality control	SRX3480271	NCBI Sequence Read Archvie	SRP116017	https://www.ncbi.nlm.nih.gov/sra/?term=SRP116017	Biological validation	GSE108323_ChIP_seqMerge_H2AZ.bw	Gene Expression Omnibus	GSE108323	https://www.ncbi.nlm.nih.gov/geo/query/acc.cgi?acc=GSE108323	RPKM analysis	TableS1_rpkm.xlsx	figshare	doi:10.6084/m9.figshare.c.3971301	https://doi.org/10.6084/m9.figshare.c.3971301	replicate 1
K562 cells	ChIP-seq and ChIP-exo library preparation	NextSeq 550	Illumina	2-ChIPseq_H2AZ	SRX3480272	NCBI Sequence Read Archvie	SRP116017	https://www.ncbi.nlm.nih.gov/sra/?term=SRP116017	Sequence read alignment and quality control	SRX3480272	NCBI Sequence Read Archvie	SRP116017	https://www.ncbi.nlm.nih.gov/sra/?term=SRP116017	Biological validation	GSE108323_ChIP_seqMerge_H2AZ.bw	Gene Expression Omnibus	GSE108323	https://www.ncbi.nlm.nih.gov/geo/query/acc.cgi?acc=GSE108323	RPKM analysis	TableS1_rpkm.xlsx	figshare	doi:10.6084/m9.figshare.c.3971301	https://doi.org/10.6084/m9.figshare.c.3971301	replicate 2
K562 cells	ChIP-seq and ChIP-exo library preparation	NextSeq 550	Illumina	1-ChIPseq_H3K4me3	SRX3480278	NCBI Sequence Read Archvie	SRP116017	https://www.ncbi.nlm.nih.gov/sra/?term=SRP116017	Sequence read alignment and quality control	SRX3480278	NCBI Sequence Read Archvie	SRP116017	https://www.ncbi.nlm.nih.gov/sra/?term=SRP116017	Biological validation	GSE108323_ChIP_seqMerge_H3K4me3_v2.bw	Gene Expression Omnibus	GSE108323	https://www.ncbi.nlm.nih.gov/geo/query/acc.cgi?acc=GSE108323	RPKM analysis	TableS1_rpkm.xlsx	figshare	doi:10.6084/m9.figshare.c.3971301	https://doi.org/10.6084/m9.figshare.c.3971301	replicate 1
K562 cells	ChIP-seq and ChIP-exo library preparation	NextSeq 550	Illumina	2-ChIPseq_H3K4me3	SRX3480273	NCBI Sequence Read Archvie	SRP116017	https://www.ncbi.nlm.nih.gov/sra/?term=SRP116017	Sequence read alignment and quality control	SRX3480273	NCBI Sequence Read Archvie	SRP116017	https://www.ncbi.nlm.nih.gov/sra/?term=SRP116017	Biological validation	GSE108323_ChIP_seqMerge_H3K4me3_v2.bw	Gene Expression Omnibus	GSE108323	https://www.ncbi.nlm.nih.gov/geo/query/acc.cgi?acc=GSE108323	RPKM analysis	TableS1_rpkm.xlsx	figshare	doi:10.6084/m9.figshare.c.3971301	https://doi.org/10.6084/m9.figshare.c.3971301	replicate 2
